# Supplementary material for: Sociobehavioral, Biological, and Health Characteristics of Riverside People in the Xingu Region, Pará, Brazil
Source: Int J Environ Res Public Health. 2023 Apr 17;20(8):5542. doi: 10.3390/ijerph20085542 (PMC10138798; doi:10.3390/ijerph20085542)
Supplement: Supplementary file 1 [file ijerph-20-05542-s001.zip]

Archive with 1 entries (1 files):
- ijerph-2187814-supplementary.pdf
